# Supplementary material for: Identification of Ferroptosis-Related Biomarkers for Prognosis and Immunotherapy in Patients With Glioma
Source: Front Cell Dev Biol. 2022 Jan 31;10:817643. doi: 10.3389/fcell.2022.817643 (PMC8842255; doi:10.3389/fcell.2022.817643)
Supplement: Supplementary file 1 [file Table3.xlsx]

## Sheet: Sheet1
Table S3: lncRNAs, miRNAs, and mRNAs in the ceRNA network.
lncRNA	miRNA	mRNA
AC062021.1	hsa-miR-340-5p	CRY2
FAM225B	hsa-miR-130a-5p	SPRY2
FAM225B	hsa-miR-1321	MSN
FAM225B	hsa-miR-149-5p	CALU
FAM225B	hsa-miR-197-3p	ADAMTS1
FAM225B	hsa-miR-27a-3p	TMSB10
FAM225B	hsa-miR-27b-3p	TMSB10
FAM225B	hsa-miR-3064-5p	CALU
FAM225B	hsa-miR-513a-5p	TMSB10
FAM66C	hsa-miR-128-3p	TUB
FAM66C	hsa-miR-1343-3p	FBXL16
FAM66C	hsa-miR-15a-5p	SPTBN2
FAM66C	hsa-miR-15b-5p	SPTBN2
FAM66C	hsa-miR-16-5p	SPTBN2
FAM66C	hsa-miR-195-5p	SPTBN2
FAM66C	hsa-miR-340-5p	CRY2
FAM66C	hsa-miR-3681-3p	TUB
FAM66C	hsa-miR-424-5p	SPTBN2
FAM66C	hsa-miR-497-5p	SPTBN2
FAM66C	hsa-miR-761	SPTBN2
HOXA-AS2	hsa-miR-106a-5p	KIF23
HOXA-AS2	hsa-miR-106b-5p	KIF23
HOXA-AS2	hsa-miR-124-3p	VIM
HOXA-AS2	hsa-miR-128-3p	TMSB10
HOXA-AS2	hsa-miR-130a-5p	SPRY2
HOXA-AS2	hsa-miR-140-3p	UBE2C
HOXA-AS2	hsa-miR-148a-3p	TMSB4X
HOXA-AS2	hsa-miR-148a-3p	GADD45A
HOXA-AS2	hsa-miR-148b-3p	SOCS3
HOXA-AS2	hsa-miR-148b-3p	GADD45A
HOXA-AS2	hsa-miR-148b-3p	TMSB10
HOXA-AS2	hsa-miR-148b-3p	TMSB4X
HOXA-AS2	hsa-miR-152-3p	GADD45A
HOXA-AS2	hsa-miR-152-3p	TMSB4X
HOXA-AS2	hsa-miR-152-3p	SOCS3
HOXA-AS2	hsa-miR-155-5p	F3
HOXA-AS2	hsa-miR-17-5p	KIF23
HOXA-AS2	hsa-miR-20b-5p	KIF23
HOXA-AS2	hsa-miR-23a-3p	SPRY2
HOXA-AS2	hsa-miR-23b-3p	ANXA2
HOXA-AS2	hsa-miR-23b-3p	SPRY2
HOXA-AS2	hsa-miR-491-5p	MSN
HOXA-AS2	hsa-miR-506-3p	VIM
HOXA-AS2	hsa-miR-9-5p	ANXA2
HOXA-AS2	hsa-miR-93-5p	KIF23
LINC00662	hsa-miR-101-3p	FN1
LINC00662	hsa-miR-106a-5p	KIF23
LINC00662	hsa-miR-122-5p	MSN
LINC00662	hsa-miR-122-5p	IQGAP1
LINC00662	hsa-miR-1271-5p	FN1
LINC00662	hsa-miR-1271-5p	MSN
LINC00662	hsa-miR-128-3p	TMSB10
LINC00662	hsa-miR-130a-5p	SPRY2
LINC00662	hsa-miR-1343-3p	ITGA5
LINC00662	hsa-miR-137	SLC1A5
LINC00662	hsa-miR-137	COL5A1
LINC00662	hsa-miR-139-5p	CLIC4
LINC00662	hsa-miR-140-5p	COL4A2
LINC00662	hsa-miR-143-3p	COL5A1
LINC00662	hsa-miR-143-3p	S100A11
LINC00662	hsa-miR-144-3p	FN1
LINC00662	hsa-miR-144-3p	CNN3
LINC00662	hsa-miR-181a-5p	ADAMTS1
LINC00662	hsa-miR-181a-5p	SOCS3
LINC00662	hsa-miR-181c-5p	ADAMTS1
LINC00662	hsa-miR-181c-5p	SOCS3
LINC00662	hsa-miR-185-5p	ANXA2
LINC00662	hsa-miR-185-5p	VEGFA
LINC00662	hsa-miR-186-5p	PPIC
LINC00662	hsa-miR-186-5p	CLIC4
LINC00662	hsa-miR-197-3p	ADAMTS1
LINC00662	hsa-miR-22-3p	FTL
LINC00662	hsa-miR-27a-3p	TMSB10
LINC00662	hsa-miR-27b-3p	TMSB10
LINC00662	hsa-miR-3064-5p	CALU
LINC00662	hsa-miR-3129-5p	TMSB4X
LINC00662	hsa-miR-320a	FTL
LINC00662	hsa-miR-320a	VIM
LINC00662	hsa-miR-320b	FTL
LINC00662	hsa-miR-320b	VIM
LINC00662	hsa-miR-320c	VIM
LINC00662	hsa-miR-320c	FTL
LINC00662	hsa-miR-320d	VIM
LINC00662	hsa-miR-320d	FTL
LINC00662	hsa-miR-330-3p	PPIC
LINC00662	hsa-miR-340-5p	CLIC4
LINC00662	hsa-miR-3681-3p	TMSB10
LINC00662	hsa-miR-371a-5p	NUF2
LINC00662	hsa-miR-374b-5p	ANXA1
LINC00662	hsa-miR-410-3p	ANXA1
LINC00662	hsa-miR-4429	VIM
LINC00662	hsa-miR-4644	VEGFA
LINC00662	hsa-miR-494-3p	PLOD2
LINC00662	hsa-miR-495-3p	COL4A1
LINC00662	hsa-miR-495-3p	CALU
LINC00662	hsa-miR-513a-5p	TMSB10
LINC00662	hsa-miR-520d-5p	BCAT1
LINC00662	hsa-miR-524-5p	TMSB4X
LINC00662	hsa-miR-524-5p	BCAT1
LINC00662	hsa-miR-874-3p	FKBP10
LINC00662	hsa-miR-888-5p	NUF2
LINC00662	hsa-miR-96-5p	MSN
LINC00662	hsa-miR-96-5p	FN1
LINC00665	hsa-let-7a-5p	GNG5
LINC00665	hsa-let-7a-5p	BCAT1
LINC00665	hsa-let-7b-5p	BCAT1
LINC00665	hsa-let-7b-5p	GNG5
LINC00665	hsa-let-7c-5p	GNG5
LINC00665	hsa-let-7c-5p	BCAT1
LINC00665	hsa-let-7d-5p	BCAT1
LINC00665	hsa-let-7d-5p	GNG5
LINC00665	hsa-let-7e-5p	BCAT1
LINC00665	hsa-let-7e-5p	GNG5
LINC00665	hsa-let-7f-5p	GNG5
LINC00665	hsa-let-7f-5p	BCAT1
LINC00665	hsa-let-7g-5p	GNG5
LINC00665	hsa-let-7g-5p	BCAT1
LINC00665	hsa-let-7i-5p	BCAT1
LINC00665	hsa-let-7i-5p	GNG5
LINC00665	hsa-miR-1-3p	ANXA2
LINC00665	hsa-miR-1-3p	TMSB4X
LINC00665	hsa-miR-106a-5p	KIF23
LINC00665	hsa-miR-106b-5p	KIF23
LINC00665	hsa-miR-1297	COL5A1
LINC00665	hsa-miR-1297	RBMS1
LINC00665	hsa-miR-130a-5p	SPRY2
LINC00665	hsa-miR-1321	MSN
LINC00665	hsa-miR-1343-3p	ITGA5
LINC00665	hsa-miR-140-3p	UBE2C
LINC00665	hsa-miR-142-5p	CLIC4
LINC00665	hsa-miR-143-3p	COL5A1
LINC00665	hsa-miR-143-3p	S100A11
LINC00665	hsa-miR-155-5p	F3
LINC00665	hsa-miR-17-5p	KIF23
LINC00665	hsa-miR-181a-5p	ADAMTS1
LINC00665	hsa-miR-181a-5p	SOCS3
LINC00665	hsa-miR-181b-5p	ADAMTS1
LINC00665	hsa-miR-181c-5p	ADAMTS1
LINC00665	hsa-miR-181c-5p	SOCS3
LINC00665	hsa-miR-181d-5p	ADAMTS1
LINC00665	hsa-miR-185-5p	ANXA2
LINC00665	hsa-miR-185-5p	VEGFA
LINC00665	hsa-miR-197-3p	ADAMTS1
LINC00665	hsa-miR-199a-3p	TMSB4X
LINC00665	hsa-miR-199b-3p	TMSB4X
LINC00665	hsa-miR-20b-5p	KIF23
LINC00665	hsa-miR-22-3p	FTL
LINC00665	hsa-miR-26a-5p	COL5A1
LINC00665	hsa-miR-26b-5p	RBMS1
LINC00665	hsa-miR-26b-5p	COL5A1
LINC00665	hsa-miR-3064-5p	CALU
LINC00665	hsa-miR-3129-5p	TMSB4X
LINC00665	hsa-miR-320a	FTL
LINC00665	hsa-miR-320a	VIM
LINC00665	hsa-miR-320b	FTL
LINC00665	hsa-miR-320b	VIM
LINC00665	hsa-miR-320c	VIM
LINC00665	hsa-miR-320c	FTL
LINC00665	hsa-miR-320d	VIM
LINC00665	hsa-miR-320d	FTL
LINC00665	hsa-miR-340-5p	CLIC4
LINC00665	hsa-miR-361-5p	VEGFA
LINC00665	hsa-miR-410-3p	ANXA1
LINC00665	hsa-miR-4429	VIM
LINC00665	hsa-miR-4458	GNG5
LINC00665	hsa-miR-4458	BCAT1
LINC00665	hsa-miR-4500	GNG5
LINC00665	hsa-miR-4644	VEGFA
LINC00665	hsa-miR-488-3p	VIM
LINC00665	hsa-miR-493-3p	COL5A1
LINC00665	hsa-miR-494-3p	PLOD2
LINC00665	hsa-miR-495-3p	COL4A1
LINC00665	hsa-miR-495-3p	CALU
LINC00665	hsa-miR-519d-3p	KIF23
LINC00665	hsa-miR-579-3p	CLIC4
LINC00665	hsa-miR-7-5p	CALU
LINC00665	hsa-miR-9-5p	ANXA2
LINC00665	hsa-miR-93-5p	KIF23
LINC00665	hsa-miR-98-5p	BCAT1
LINC00665	hsa-miR-98-5p	GNG5
MIR497HG	hsa-miR-128-3p	TUB
MIR497HG	hsa-miR-1343-3p	FBXL16
MIR497HG	hsa-miR-16-5p	SPTBN2
MIR497HG	hsa-miR-195-5p	SPTBN2
TMEM72-AS1	hsa-miR-212-5p	SPTBN2
TMEM72-AS1	hsa-miR-214-3p	KIF21B
TMEM72-AS1	hsa-miR-214-3p	SPTBN2
TMEM72-AS1	hsa-miR-2682-5p	SPTBN2
TMEM72-AS1	hsa-miR-449c-5p	SPTBN2
TMEM72-AS1	hsa-miR-761	SPTBN2
